# Supplementary material for: Magnetic Properties of Novel Layered Disulfides CuCr0.99Ln0.01S2 (Ln = La…Lu)
Source: Materials (Basel). 2021 Sep 6;14(17):5101. doi: 10.3390/ma14175101 (PMC8434257; doi:10.3390/ma14175101)
Supplement: Supplementary file 1 [file materials-14-05101-s001.zip]

Archive with 1 entries (1 files):
- materials-1365944-supplementary.pdf
